# Supplementary material for: Gut Microbiota Composition and Diversity in Attention-Deficit/Hyperactivity Disorder: A Systematic Review
Source: Microorganisms. 2026 Jun 9;14(6):1301. doi: 10.3390/microorganisms14061301 (PMC13302901; doi:10.3390/microorganisms14061301)
Supplement: Supplementary file 1 [file microorganisms-14-01301-s001.zip]

Archive with 1 entries (1 files):
- microorganisms-4281801-supplementary.pdf
